# Supplementary material for: High-Rate One-Dimensional α-MnO2 Anode for Lithium-Ion Batteries: Impact of Polymorphic and Crystallographic Features on Lithium Storage
Source: Nanomaterials (Basel). 2023 Oct 23;13(20):2808. doi: 10.3390/nano13202808 (PMC10609827; doi:10.3390/nano13202808)
Supplement: Supplementary file 1 [file nanomaterials-13-02808-s001.zip]

Archive with 1 entries (1 files):
- nanomaterials-2679970-supplementary.pdf
